# Supplementary material for: Development and factorial validity of the Psychological Skills Inventory for Sports, Youth Version – Short Form: Assessment of the psychometric properties
Source: PLoS One. 2019 Aug 15;14(8):e0220930. doi: 10.1371/journal.pone.0220930 (PMC6695110; doi:10.1371/journal.pone.0220930)
Supplement: S1 Dataset — (XLSX) [file pone.0220930.s001.xlsx]

## Sheet: Sheet1
ID	Sex	Age	Category	Complete_Category	Train_Hours_Weekly	Train_Start_Age	Years_of_Training	National_TeamPlayer	PSIS-Y-SF_01	PSIS-Y-SF_02	PSIS-Y-SF_03	PSIS-Y-SF_04	PSIS-Y-SF_05	PSIS-Y-SF_06	PSIS-Y-SF_07	PSIS-Y-SF_08	PSIS-Y-SF_09	PSIS-Y-SF_10	PSIS-Y-SF_11	PSIS-Y-SF_12	PSIS-Y-SF_13	PSIS-Y-SF_14	PSIS-Y-SF_15	PSIS-Y-SF_16	PSIS-Y-SF_17	PSIS-Y-SF_18	#########
1	0	23	2	2	10	7	16	1	5	5	5	4	3	3	5	3	4	3	3	2	5	5	5	2	2	1
2	0	22	2	2	20	14	8	0	5	5	5	5	4	5	2	3	3	4	3	3	5	4	5	2	2	2
3	0	18	1	1	12	9	9	1	5	5	5	3	3	3	2	3	3	3	2	2	5	3	5	2	2	3
4	0	24	2	2	9	7	17	1	3	1	3	5	3	4	5	5	5	1	1	1	3	5	5	2	1	1
5	0	23	2	2	10	9	14	0	5	4	4	3	3	3	3	3	3	4	3	3	5	5	5	3	2	2
6	0	22	2	2	9	11	11	0	3	3	4	4	2	3	1	2	2	2	1	3	5	5	4	2	3	1
7	0	22	2	2	10	11	11	0	4	3	4	3	2	3	3	4	4	2	3	3	5	5	3	2	1	1
8	0	22	2	2	19	8	14	1	5	5	5	5	5	5	4	3	5	5	5	4	5	5	5	2	2	1
9	0	22	2	2	20	9	13	0	4	4	5	4	3	5	1	3	2	4	4	5	5	5	3	3	2	1
10	0	21	1	1	10	10	11	0	4	3	5	2	2	1	5	4	5	4	3	4	5	5	3	5	4	2
11	0	21	1	1	20	11	10	0	4	4	5	4	3	5	1	3	2	4	4	5	5	5	3	3	2	1
12	0	18	1	1	10	11	7	1	5	5	5	5	4	5	1	2	2	5	5	5	5	4	5	4	5	1
13	0	24	2	2	12	11	13	0	4	4	5	5	4	5	1	1	1	4	2	3	5	5	5	1	3	3
14	0	24	2	2	12	13	11	1	4	4	4	3	3	4	3	3	3	3	3	3	5	5	5	1	3	3
15	0	23	2	2	10	13	10	1	5	4	5	2	2	3	1	3	2	1	1	1	5	4	3	2	1	1
16	0	23	2	2	10	11	12	0	5	2	4	4	4	3	1	3	1	2	1	2	5	4	4	2	1	1
17	0	23	2	2	12	11	12	1	4	4	4	3	3	4	3	3	3	3	3	3	5	5	5	1	3	3
18	0	22	2	2	9	9	13	0	3	3	4	3	2	2	2	3	2	3	2	2	5	4	1	3	2	1
19	0	21	1	1	10	11	10	0	3	3	5	3	3	4	3	3	3	2	1	1	4	3	3	4	2	1
20	0	21	1	1	10	11	10	0	5	5	5	4	4	4	3	4	1	5	1	3	5	5	5	1	1	1
21	0	21	1	1	10	10	11	0	4	5	5	4	2	4	2	5	3	4	2	4	5	5	4	3	2	3
22	0	21	1	1	10	11	10	0	4	4	5	3	3	4	3	1	1	1	1	1	3	3	3	2	3	3
23	0	20	1	1	11	7	13	1	5	5	5	4	4	5	1	3	1	3	5	4	5	4	2	2	1	2
24	0	20	1	1	10	10	10	0	3	3	3	3	3	3	3	3	3	3	3	4	2	3	4	3	3	3
25	0	24	2	2	9	13	11	0	5	5	5	3	3	5	4	3	3	4	3	4	5	4	5	2	2	2
26	0	24	2	2	9	12	12	0	5	5	5	3	3	5	4	3	3	4	3	4	5	4	5	2	2	2
27	0	24	2	2	9	9	15	0	4	4	5	4	3	4	2	3	3	2	3	3	5	5	5	2	4	2
28	0	23	2	2	9	11	12	0	3	3	4	2	2	3	2	4	3	3	3	3	4	4	3	4	2	2
29	0	23	2	2	8	13	10	0	4	3	3	3	3	4	2	3	1	1	1	1	5	5	4	2	1	1
30	0	23	2	2	5	11	12	0	5	4	5	3	2	3	4	4	1	2	1	2	5	5	3	3	5	1
31	0	22	2	2	9	11	11	0	5	5	5	3	2	2	1	3	4	4	3	3	4	5	3	4	2	2
32	0	22	2	2	9	9	13	0	5	5	4	2	3	4	3	3	3	3	3	4	3	4	4	4	3	2
33	0	22	2	2	10	8	14	1	5	5	4	4	3	4	3	3	3	3	3	4	5	4	4	2	2	2
34	0	21	1	1	9	13	8	1	5	5	4	2	3	4	3	3	4	3	3	3	4	5	4	4	2	2
35	0	21	1	1	10	12	9	1	5	5	5	5	4	5	2	2	2	4	2	5	5	4	5	2	1	2
36	0	24	2	2	20	7	17	1	4	5	5	4	3	4	3	3	4	4	2	4	5	5	5	2	3	1
37	0	23	2	2	20	9	14	1	4	4	5	4	3	4	3	3	4	4	2	2	5	4	4	3	4	2
38	0	23	2	2	14	11	12	0	4	4	4	4	4	4	2	4	4	4	1	3	5	5	5	2	1	1
39	0	23	2	2	20	11	12	1	5	5	5	3	3	4	1	3	2	2	3	2	4	3	3	3	2	1
40	0	22	2	2	20	13	9	1	5	5	5	3	3	4	4	4	3	4	1	4	5	1	5	2	3	2
41	0	22	2	2	26	9	13	1	5	5	5	5	4	5	1	3	1	3	1	5	5	5	5	3	1	1
42	0	22	2	2	14	8	14	1	5	5	5	3	3	4	4	4	3	4	1	4	5	1	5	2	3	2
43	0	22	2	2	14	12	10	1	5	5	5	5	3	5	1	3	3	1	3	3	5	5	5	3	1	1
44	0	22	2	2	17	11	11	1	5	4	5	3	4	4	2	2	2	3	2	3	5	5	4	2	1	1
45	0	21	1	1	17	9	12	1	4	3	2	2	1	2	1	1	1	1	1	1	5	5	5	4	2	3
46	0	21	1	1	14	9	12	1	4	5	5	3	2	2	3	5	2	4	4	5	3	5	3	2	5	2
47	0	21	1	1	14	9	12	1	5	5	5	5	5	5	2	3	2	5	3	5	5	4	4	2	2	2
48	0	23	2	2	10	14	9	0	5	4	5	3	3	2	1	2	1	1	2	2	5	5	2	3	3	2
49	0	23	2	2	10	12	11	0	5	3	4	5	5	5	2	2	2	5	4	5	5	5	4	1	2	2
50	0	23	2	2	10	8	15	0	4	3	4	2	2	4	2	4	2	4	1	5	5	3	4	2	4	2
51	0	23	2	2	12	12	11	1	5	5	5	4	3	4	1	2	2	3	3	3	5	5	4	2	1	1
52	0	22	2	2	12	9	13	0	5	5	5	4	3	4	2	1	1	1	4	2	5	5	5	1	2	1
53	0	22	2	2	12	9	13	1	5	5	5	5	3	4	3	3	4	5	4	4	5	5	5	2	2	3
54	0	22	2	2	12	10	12	0	4	4	5	3	3	3	4	3	3	4	3	3	5	4	4	2	2	2
55	0	22	2	2	10	13	9	0	5	4	5	4	3	5	1	1	1	3	3	3	5	5	4	1	2	1
56	0	22	2	2	11	8	14	1	4	5	5	4	3	4	1	3	2	3	2	4	5	5	5	2	1	1
57	0	22	2	2	10	12	10	1	5	4	5	4	5	5	2	2	4	4	4	4	5	5	5	1	1	2
58	0	22	2	2	11	12	10	1	4	5	5	3	4	4	1	4	1	5	5	4	5	5	5	1	1	1
59	0	20	1	1	9	9	11	1	4	5	5	4	4	5	2	4	3	3	2	3	5	5	5	3	2	2
60	0	24	2	2	6	12	12	0	5	3	5	3	3	4	2	3	2	2	2	2	5	4	2	3	2	2
61	0	24	2	2	6	13	11	0	4	3	4	3	3	3	3	2	3	3	3	3	5	4	4	2	3	2
62	0	24	2	2	4	12	12	0	4	2	3	2	2	3	3	3	2	1	1	1	5	3	4	2	2	2
63	0	23	2	2	8	10	13	0	5	3	3	3	2	3	2	3	3	2	1	1	5	5	4	3	3	2
64	0	23	2	2	7	13	10	0	4	5	4	2	2	3	3	3	3	1	1	1	5	4	4	5	3	2
65	0	22	2	2	7	9	13	0	5	5	5	5	2	4	2	3	3	3	3	3	5	4	5	2	2	2
66	0	22	2	2	7	10	12	1	5	5	5	4	2	3	1	3	2	1	5	1	5	4	5	2	1	1
67	0	20	1	1	7	13	7	0	1	2	4	3	3	3	1	3	2	2	1	2	4	2	3	2	2	1
68	0	24	2	2	12	10	14	0	3	3	4	4	3	4	1	3	2	1	1	1	5	4	4	2	2	2
69	0	23	2	2	12	7	16	0	5	4	5	4	4	3	2	3	2	3	4	3	5	5	5	2	2	2
70	0	23	2	2	12	12	11	0	5	4	5	4	3	3	2	2	2	3	2	2	4	4	4	2	2	2
71	0	23	2	2	12	10	13	0	4	4	4	3	2	4	3	5	4	4	4	4	5	5	4	2	4	2
72	0	23	2	2	12	14	9	1	4	3	3	3	4	4	2	3	2	3	3	2	5	5	3	2	1	1
73	0	23	2	2	12	11	12	0	5	5	5	5	4	5	1	2	1	4	1	4	5	5	4	1	1	1
74	0	20	1	1	9	8	12	1	5	5	5	5	4	4	5	3	2	4	3	2	3	4	5	3	3	2
75	0	24	2	2	6	10	14	0	3	5	3	3	1	3	3	5	5	4	4	5	5	5	5	5	4	3
76	0	24	2	2	8	14	10	0	5	4	5	4	2	4	1	1	1	3	2	3	5	4	4	1	1	1
77	0	23	2	2	6	10	13	0	4	2	3	4	2	4	1	2	1	4	3	3	5	5	4	2	1	2
78	0	23	2	2	12	12	11	0	5	3	5	4	2	4	1	2	3	2	1	1	5	4	3	1	1	1
79	0	22	2	2	12	9	13	0	4	2	3	3	2	3	2	3	2	2	2	2	5	5	2	2	2	1
80	0	21	1	1	12	12	9	0	5	5	5	4	4	3	3	4	2	5	4	3	5	3	5	3	3	3
81	1	22	2	4	6	14	8	1	1	1	3	4	3	3	3	3	3	2	3	3	3	4	4	3	2	2
82	1	22	2	4	5	13	9	0	4	4	5	4	2	3	2	3	3	3	3	3	5	5	5	3	3	1
83	1	24	2	4	4	17	7	0	4	1	2	1	1	2	5	3	2	1	5	1	5	5	5	4	4	3
84	1	21	1	3	6	13	8	0	4	3	3	4	4	3	2	3	5	4	3	5	3	3	4	5	3	4
85	1	20	1	3	6	10	10	1	5	5	5	4	3	5	1	3	2	3	3	2	5	5	5	2	2	2
86	1	22	2	4	8	14	8	1	5	4	5	4	4	4	2	4	2	3	2	2	5	4	3	2	2	2
87	1	21	1	3	3	15	6	0	4	4	4	4	3	4	2	2	1	1	1	1	5	4	3	2	1	1
88	1	21	1	3	5	14	7	0	1	4	2	1	2	5	4	4	1	4	3	3	4	4	5	2	4	3
89	1	22	2	4	2	16	6	0	1	4	4	4	3	3	2	3	4	2	2	2	4	4	3	4	3	2
90	1	21	1	3	4	10	11	0	3	1	2	3	2	4	3	2	1	1	2	2	5	4	3	3	3	2
91	1	20	1	3	4	11	9	0	4	3	2	3	3	3	3	3	3	2	3	4	5	4	2	2	2	3
92	1	23	2	4	8	11	12	0	5	4	4	5	4	5	1	2	1	4	4	4	5	5	5	2	1	1
93	1	24	2	4	8	10	14	1	3	2	3	4	3	4	1	3	5	3	2	3	5	3	5	1	3	5
94	1	23	2	4	4	16	7	0	4	3	5	3	3	4	2	4	1	3	2	3	5	5	4	3	2	3
95	1	24	2	4	8	12	12	0	3	1	1	3	2	4	1	3	1	4	1	2	5	5	5	3	1	5
96	1	21	1	3	5	15	6	0	5	5	5	5	3	5	1	1	1	4	1	1	5	1	5	3	1	5
97	1	21	1	3	5	15	6	1	5	5	5	5	4	5	2	3	1	4	4	3	5	4	5	2	1	1
98	1	23	2	4	5	15	8	1	4	3	4	4	4	4	1	1	2	5	4	3	5	4	4	1	2	1
99	1	23	2	4	8	11	12	0	3	2	3	4	2	3	1	4	3	4	1	3	5	2	3	2	1	1
100	1	22	2	4	9	11	11	0	5	5	5	2	4	1	1	1	1	5	1	1	5	5	3	1	1	1
101	1	22	2	4	9	12	10	0	5	5	5	4	1	5	1	1	1	1	1	1	5	3	3	1	1	1
102	1	24	2	4	15	13	11	0	5	4	4	4	4	5	2	2	2	2	2	2	4	3	4	2	2	2
103	1	24	2	4	7	16	8	0	5	4	5	1	2	1	5	5	5	2	2	2	5	5	5	5	5	2
104	1	21	1	3	5	12	9	0	5	4	5	4	3	5	1	4	3	2	1	1	5	4	2	2	1	1
105	1	22	2	4	9	9	13	0	5	5	5	4	4	5	1	2	1	4	5	4	5	4	5	1	2	1
106	1	24	2	4	15	13	11	1	5	5	5	5	2	3	2	3	2	2	2	3	5	4	5	1	2	2
107	1	21	1	3	5	11	10	0	5	5	4	2	1	4	4	4	4	2	1	2	5	5	5	3	2	3
108	1	23	2	4	8	11	12	0	4	3	4	4	3	4	1	1	2	3	4	3	5	3	3	2	1	1
109	1	22	2	4	9	11	11	1	5	5	5	5	4	5	1	1	1	5	5	5	5	5	3	1	1	1
110	1	23	2	4	12	11	12	1	5	5	5	5	4	5	1	1	1	3	3	1	5	5	5	1	3	3
111	1	23	2	4	10	9	14	1	5	4	5	3	3	3	2	4	2	5	3	5	5	5	5	1	3	3
112	1	23	2	4	12	16	7	1	5	4	5	4	3	3	2	2	2	2	2	2	5	5	3	3	2	2
113	1	23	2	4	15	13	10	1	5	5	5	4	3	4	2	3	3	3	4	3	5	5	5	2	2	2
114	1	24	2	4	14	17	7	0	5	5	5	3	2	4	3	3	4	4	4	3	5	5	5	4	3	3
115	1	23	2	4	5	12	11	0	3	3	3	3	2	4	3	3	3	1	2	2	4	4	3	5	4	2
116	1	22	2	4	10	11	11	0	4	4	4	4	3	4	3	2	3	3	3	3	4	4	3	2	2	3
117	1	21	1	3	8	10	11	0	4	3	4	4	4	4	3	2	2	3	4	3	5	5	3	2	2	2
118	1	23	2	4	8	13	10	0	5	2	2	4	3	4	5	2	2	1	1	3	4	3	3	3	3	2
119	1	22	2	4	10	12	10	0	5	5	5	3	2	4	2	5	2	5	5	3	5	5	3	3	3	1
120	1	22	2	4	8	12	10	0	4	3	3	4	4	4	2	1	1	4	4	4	4	4	4	2	1	2
121	1	24	2	4	11	10	14	0	4	3	4	4	4	4	3	2	2	3	4	3	5	5	3	2	2	2
122	1	24	2	4	8	17	7	0	3	3	5	3	4	4	5	5	1	1	3	1	5	5	4	3	1	2
123	1	24	2	4	10	16	8	0	1	1	4	4	1	4	3	3	3	5	5	2	2	3	3	3	4	3
124	1	22	2	4	10	11	11	1	4	4	4	3	2	4	2	3	2	2	2	2	4	3	3	3	2	2
125	1	23	2	4	19	13	10	1	4	4	5	5	4	4	2	2	2	2	2	2	5	1	4	2	2	2
126	1	23	2	4	12	11	12	1	5	5	5	4	4	5	1	1	1	4	2	4	5	2	3	1	2	1
127	1	21	1	3	12	9	12	0	5	2	4	3	4	3	3	4	3	3	4	1	3	2	3	5	5	3
128	1	19	1	3	9	10	9	0	3	5	5	4	3	5	3	3	4	3	4	3	5	4	4	4	2	4
129	1	20	1	3	9	13	7	0	4	5	5	5	4	5	2	2	2	4	3	4	4	4	4	4	1	1
130	1	20	1	3	8	12	8	1	5	5	5	5	4	5	1	1	1	3	2	4	5	4	3	1	1	1
131	1	19	1	3	6	10	9	1	5	5	5	4	5	5	5	5	4	4	1	5	5	5	5	2	1	2
132	1	19	1	3	6	9	10	0	4	3	5	4	4	5	4	4	3	4	4	4	4	4	3	5	4	4
133	1	24	2	4	12	12	12	1	1	5	5	5	4	5	4	3	3	4	4	3	5	5	3	1	1	5
134	1	23	2	4	5	14	9	0	3	4	5	2	3	5	4	3	3	4	4	5	2	3	3	4	4	3
135	1	22	2	4	7	12	10	1	4	1	2	5	3	4	1	1	1	1	3	3	5	4	4	1	1	1
136	1	23	2	4	8	10	13	1	4	5	5	3	3	4	1	1	1	3	2	2	2	4	2	2	2	1
137	1	22	2	4	5	12	10	0	5	2	3	2	2	4	2	3	5	3	5	3	3	4	3	4	5	3
138	1	20	1	3	6	13	7	0	4	5	3	3	4	4	2	2	2	2	1	1	3	2	2	3	3	2
139	1	23	2	4	5	12	11	0	3	3	3	3	3	4	3	3	3	3	3	3	3	3	3	2	3	3
140	1	24	2	4	6	16	8	0	4	2	4	2	2	2	3	3	1	3	2	3	5	3	5	3	2	3
141	1	22	2	4	18	14	8	1	4	5	5	4	3	4	4	3	3	5	4	4	4	3	4	1	1	2
142	1	24	2	4	18	15	9	0	5	5	5	5	2	5	1	3	3	3	4	4	5	5	5	2	2	2
143	1	21	1	3	10	13	8	1	5	5	5	4	2	4	2	3	3	2	2	2	5	4	5	2	3	3
144	1	22	2	4	20	15	7	0	3	3	4	5	2	3	2	2	1	2	2	2	5	5	4	3	1	2
145	1	23	2	4	5	15	8	0	3	3	3	3	2	4	1	4	2	1	1	2	5	4	5	1	2	2
146	1	23	2	4	5	8	15	0	3	3	3	3	1	3	1	3	1	1	1	2	3	2	3	1	2	2
147	0	20	1	1	8	7	13	0	5	5	4	4	3	3	4	5	3	4	3	3	5	3	5	4	2	3
148	0	20	1	1	9	8	12	0	4	3	3	2	2	4	2	3	2	3	3	3	4	4	4	2	3	2
149	0	22	2	2	10	9	13	0	3	4	5	4	3	4	2	4	2	2	2	3	5	5	4	2	2	1
150	0	22	2	2	8	9	13	0	3	2	4	2	1	3	1	3	2	4	2	1	5	4	3	3	1	1
151	0	20	1	1	10	9	11	0	4	5	3	1	3	5	2	4	5	1	4	1	2	2	1	5	5	3
152	0	22	2	2	9	8	14	0	5	2	4	3	2	4	3	5	2	4	3	3	5	5	4	5	2	1
153	0	19	1	1	10	10	9	0	5	2	5	3	2	3	3	4	3	2	1	2	5	4	4	2	3	1
154	0	22	2	2	9	8	14	0	3	2	3	3	2	3	2	3	3	2	2	2	5	5	4	2	2	2
155	0	21	1	1	8	8	13	0	5	4	3	2	1	3	4	3	4	2	2	2	4	4	3	4	3	3
156	0	20	1	1	8	7	13	0	4	5	5	4	2	3	2	4	1	2	1	3	4	5	3	3	1	1
157	0	21	1	1	8	9	12	0	5	5	5	4	5	5	2	1	2	3	1	3	5	5	4	1	1	1
158	0	22	2	2	8	10	12	0	5	3	3	2	1	2	2	3	3	5	3	5	5	5	3	2	1	1
159	0	20	1	1	9	8	12	0	4	3	4	5	3	3	2	4	2	4	2	3	5	4	5	3	2	3
160	0	21	1	1	12	9	12	1	4	3	3	3	2	2	2	3	3	3	3	3	2	2	3	3	2	3
161	0	21	1	1	28	9	12	0	5	5	5	5	4	5	2	3	3	4	4	3	5	5	3	2	4	2
162	0	22	2	2	10	9	13	0	3	3	3	3	3	3	2	2	4	3	2	3	3	3	3	3	3	3
163	0	20	1	1	10	11	9	0	5	4	3	1	5	2	4	2	4	4	3	5	3	4	3	2	4	3
164	0	21	1	1	10	12	9	0	2	3	4	4	5	4	2	3	3	4	4	1	5	4	2	2	5	4
165	0	21	1	1	7	10	11	0	4	3	4	3	3	2	3	3	4	5	3	3	3	2	4	3	4	2
166	0	19	1	1	10	11	8	0	4	4	5	3	3	3	2	2	2	3	2	3	4	4	3	2	2	2
167	0	20	1	1	10	12	8	0	5	4	5	3	1	3	5	5	4	4	4	4	5	5	5	4	4	2
168	0	22	2	2	10	12	10	0	2	4	4	3	4	3	3	3	3	4	3	3	4	3	3	2	4	3
169	0	22	2	2	8	10	12	0	5	5	5	4	3	4	3	3	2	2	1	2	5	5	5	3	2	2
170	0	21	1	1	8	9	12	0	4	4	5	3	2	3	2	4	2	2	2	2	5	5	4	3	3	2
171	0	21	1	1	5	8	13	0	3	5	5	2	2	3	2	4	2	3	4	1	5	3	5	1	2	1
172	0	20	1	1	8	8	12	1	4	4	5	3	3	4	4	3	5	3	2	2	5	5	5	4	3	2
173	0	19	1	1	5	12	7	0	3	5	5	2	1	2	5	5	5	2	2	2	5	3	2	5	2	3
174	0	19	1	1	6	11	8	0	4	1	5	2	3	4	2	2	4	2	2	1	5	4	3	2	1	1
175	0	19	1	1	5	9	10	0	4	4	3	2	4	4	2	3	2	1	1	1	4	3	2	1	1	2
176	0	19	1	1	6	7	12	0	4	3	5	3	3	4	2	3	1	1	1	2	5	5	3	2	1	2
177	0	19	1	1	6	10	9	0	4	1	4	3	2	4	1	1	1	1	1	1	5	4	4	3	2	2
178	0	20	1	1	6	8	12	0	5	3	3	3	3	2	4	3	4	5	5	1	1	3	3	4	3	2
179	0	20	1	1	7	13	7	0	5	5	5	3	3	5	1	4	3	4	5	4	5	5	3	2	1	1
180	0	21	1	1	5	11	10	0	2	1	1	1	1	2	3	4	4	1	1	1	4	4	4	2	2	2
181	0	21	1	1	5	11	10	0	4	3	4	3	2	4	3	3	2	2	2	2	5	5	2	2	4	2
182	0	19	1	1	10	9	10	0	5	5	4	5	3	5	1	1	1	4	1	3	5	4	5	1	3	4
183	0	20	1	1	5	10	10	0	5	3	5	2	2	3	3	4	4	1	1	1	5	5	3	3	1	2
184	0	19	1	1	6	11	8	0	4	3	5	3	2	4	5	5	5	4	3	4	5	2	4	3	4	5
185	0	20	1	1	10	13	7	0	4	2	4	4	3	3	1	4	2	3	3	3	5	4	2	1	1	1
186	0	18	1	1	5	11	7	0	5	5	5	4	5	5	1	5	3	5	5	5	5	5	5	1	1	1
187	0	19	1	1	5	13	6	0	5	4	4	3	2	3	2	3	3	2	2	3	5	3	4	3	2	3
188	0	18	1	1	5	13	5	0	3	2	4	3	2	3	4	4	3	2	1	1	4	5	4	4	2	2
189	0	18	1	1	5	13	5	0	4	2	4	1	2	2	2	2	2	2	2	2	5	1	1	5	4	2
190	0	18	1	1	5	13	5	0	5	4	5	3	4	4	2	1	1	3	2	3	5	3	4	1	1	2
191	0	18	1	1	5	13	5	0	3	3	5	2	3	3	3	3	2	2	2	2	4	2	2	3	2	2
192	0	18	1	1	7	13	5	0	4	2	3	3	2	2	3	3	3	2	1	2	5	4	3	2	2	3
193	0	18	1	1	7	12	6	0	4	3	4	3	3	3	3	3	3	2	2	2	4	3	3	2	2	3
194	0	18	1	1	7	12	6	0	5	5	5	3	3	3	3	5	5	4	3	4	5	3	2	3	3	3
195	0	18	1	1	7	9	9	0	4	4	5	2	1	3	2	3	2	1	1	1	5	5	3	2	1	2
196	0	18	1	1	7	11	7	0	3	4	5	4	2	4	5	5	4	2	3	2	5	5	3	3	4	1
197	0	18	1	1	7	13	5	0	4	5	5	4	3	4	3	3	2	3	1	3	4	3	2	2	2	1
198	0	18	1	1	7	13	5	0	3	5	5	3	2	3	5	5	5	3	3	3	4	1	2	2	3	5
199	0	18	1	1	7	8	10	0	4	4	5	4	4	4	3	3	3	3	2	2	4	5	3	2	1	2
200	0	18	1	1	5	13	5	0	5	5	5	4	3	4	2	3	2	3	2	2	5	3	3	2	2	1
201	0	18	1	1	7	10	8	0	4	4	5	3	4	3	4	3	2	4	2	2	5	4	3	3	3	2
202	0	18	1	1	7	12	6	0	4	4	5	4	3	4	3	2	3	3	2	3	4	2	3	3	3	3
203	0	18	1	1	7	10	8	0	4	3	3	3	2	3	2	3	2	2	2	2	5	2	3	3	3	1
204	0	18	1	1	7	7	11	0	2	3	4	2	2	3	2	2	2	2	2	1	3	4	2	1	2	1
205	0	18	1	1	7	12	6	0	4	4	4	3	3	3	4	4	4	3	2	2	5	3	3	2	3	3
206	0	21	1	1	10	11	10	0	4	3	4	3	3	4	2	2	2	3	2	2	5	3	4	1	2	1
207	0	21	1	1	10	10	11	0	4	3	4	4	4	4	2	3	2	2	2	3	5	3	4	2	2	2
208	0	20	1	1	10	10	10	0	4	2	4	3	3	4	2	4	2	2	1	2	4	4	3	2	2	3
209	0	20	1	1	8	10	10	0	4	3	4	4	3	4	2	2	2	2	2	2	4	4	4	3	2	1
210	0	20	1	1	8	13	7	0	5	4	5	5	4	5	2	1	2	2	1	1	5	2	1	1	1	1
211	0	20	1	1	10	10	10	0	3	2	3	4	2	3	3	3	3	4	3	2	5	4	4	3	3	4
212	0	19	1	1	10	13	6	0	4	5	5	3	3	5	4	4	4	5	2	4	5	5	2	3	4	3
213	0	19	1	1	10	11	8	0	3	1	2	2	2	2	3	5	4	2	1	2	5	5	3	3	2	3
214	0	19	1	1	10	11	8	0	4	3	5	4	3	4	2	3	3	1	2	1	5	5	2	2	1	2
215	0	19	1	1	10	9	10	0	4	4	4	4	3	4	2	3	3	3	3	4	5	5	5	2	3	2
216	0	18	1	1	8	11	7	0	4	2	4	3	4	2	5	4	4	4	3	2	2	3	3	5	3	3
217	0	18	1	1	10	9	9	0	5	5	5	5	5	5	1	1	1	5	2	5	5	5	1	1	1	1
218	0	21	1	1	5	13	8	0	5	4	5	3	4	4	2	3	2	3	1	2	5	5	3	1	2	1
219	0	20	1	1	9	10	10	0	5	4	5	4	3	4	3	3	2	2	3	2	5	3	4	2	2	2
220	0	20	1	1	11	12	8	0	5	4	5	3	3	4	1	3	2	3	4	2	5	5	4	3	2	1
221	0	19	1	1	8	13	6	0	5	5	5	3	2	3	2	2	2	3	3	3	5	4	5	3	3	4
222	0	19	1	1	8	12	7	0	4	3	4	3	2	3	3	4	3	2	3	3	4	3	2	3	3	2
223	0	19	1	1	8	12	7	0	5	4	5	4	4	4	2	3	3	4	5	4	5	5	4	1	2	1
224	0	18	1	1	12	9	9	0	5	5	5	2	1	2	3	5	5	5	5	4	5	4	3	5	4	5
225	0	18	1	1	11	9	9	0	5	5	5	3	3	5	2	4	2	1	1	1	5	5	4	2	1	1
226	0	18	1	1	10	11	7	0	5	5	5	4	5	5	3	2	2	4	3	4	5	5	5	2	1	2
227	0	24	2	2	8	10	14	0	5	5	5	4	3	4	2	3	2	3	1	2	5	5	5	2	1	1
228	0	24	2	2	8	7	17	0	5	5	5	5	4	4	2	3	3	3	4	3	4	4	4	2	2	2
229	0	23	2	2	8	10	13	0	3	3	4	3	4	4	1	2	3	2	2	2	5	3	3	3	2	2
230	0	22	2	2	8	8	14	0	5	3	4	3	3	4	2	3	4	4	2	3	5	4	4	2	2	2
231	0	21	1	1	8	10	11	0	4	3	4	3	2	2	2	3	2	1	2	2	5	4	3	3	1	2
232	0	21	1	1	8	9	12	0	2	2	3	3	2	3	2	4	2	1	1	1	5	4	3	2	1	2
233	0	19	1	1	8	10	9	0	5	4	5	2	2	3	3	4	3	3	3	2	5	4	5	3	2	2
234	0	19	1	1	7	10	9	0	5	3	5	3	3	4	2	4	2	3	3	3	5	5	3	1	1	1
235	0	18	1	1	8	8	10	0	4	4	5	4	3	4	2	3	3	3	5	3	5	4	4	2	2	2
236	0	18	1	1	8	9	9	0	4	4	3	4	3	3	4	3	3	1	1	1	5	1	4	2	2	1
237	0	18	1	1	7	8	10	0	4	4	5	2	1	4	3	5	4	1	3	1	5	5	2	1	4	3
238	0	18	1	1	8	12	6	0	4	3	4	3	4	5	2	5	5	2	2	1	5	4	3	4	2	2
239	0	18	1	1	8	11	7	0	3	5	5	3	3	2	3	5	3	1	1	1	5	5	2	2	2	2
240	1	21	1	3	8	14	7	0	5	5	5	4	4	5	4	3	4	4	3	4	3	4	4	3	4	3
241	1	21	1	3	8	13	8	0	1	4	5	5	4	4	4	5	4	3	4	5	3	4	4	4	3	3
242	1	22	2	4	8	14	8	0	3	4	3	4	2	4	4	3	4	3	3	4	3	5	5	3	3	3
243	1	21	1	3	8	12	9	0	5	5	5	4	4	5	4	4	3	3	4	4	4	4	5	2	3	4
244	1	22	2	4	8	13	9	0	5	5	5	5	3	4	5	4	3	4	4	3	4	5	5	4	2	3
245	1	20	1	3	6	9	11	1	5	5	5	4	4	2	1	3	2	3	1	3	5	4	4	2	1	2
246	1	20	1	3	6	11	9	0	5	5	5	3	3	4	2	3	2	2	2	3	4	2	3	1	2	2
247	1	20	1	3	6	10	10	0	3	3	3	3	2	2	2	2	4	2	4	3	2	2	3	4	4	3
248	1	20	1	3	15	10	10	1	2	5	3	5	3	5	4	5	2	2	3	3	4	2	3	2	5	3
249	1	20	1	3	5	15	5	1	5	4	5	4	2	3	5	3	3	3	4	3	5	5	5	5	4	2
250	1	21	1	3	10	12	9	1	5	5	5	5	4	5	3	3	3	3	3	3	5	3	4	3	3	3
251	1	21	1	3	10	14	7	1	5	3	5	3	3	3	3	3	2	3	2	3	5	5	5	2	2	2
252	1	21	1	3	8	13	8	1	3	3	3	4	2	4	3	1	2	4	2	4	3	4	4	4	2	4
253	1	21	1	3	10	14	7	0	5	4	3	5	4	5	1	2	1	2	3	3	5	5	4	2	1	2
254	1	22	2	4	8	12	10	0	3	3	3	3	3	3	4	2	3	3	3	2	3	3	2	4	3	4
255	1	22	2	4	10	13	9	1	3	4	4	3	4	4	4	4	3	4	3	4	3	3	4	4	3	4
256	1	22	2	4	6	12	10	0	3	3	3	3	4	3	3	3	3	4	3	3	2	2	2	3	4	4
257	1	20	1	3	6	11	9	0	5	5	5	5	5	5	1	1	1	3	3	3	5	5	5	3	1	3
258	1	20	1	3	8	13	7	0	5	4	5	5	5	5	1	5	2	1	3	2	5	3	3	1	1	1
259	1	20	1	3	6	11	9	0	5	5	5	5	4	5	1	1	1	3	3	3	5	5	5	2	1	1
260	1	20	1	3	6	13	7	1	5	5	5	5	3	5	2	2	2	3	2	3	5	3	5	3	3	3
261	1	20	1	3	10	11	9	0	5	3	5	5	5	5	1	1	1	1	1	3	5	1	1	1	1	1
262	1	20	1	3	6	11	9	0	5	5	5	5	4	5	2	1	2	4	4	4	5	5	5	2	4	3
263	1	19	1	3	6	10	9	0	5	5	5	5	3	3	2	3	3	3	3	4	5	5	5	3	3	4
264	1	20	1	3	10	13	7	1	5	5	5	4	4	4	2	2	1	1	1	2	5	5	5	1	1	1
265	1	20	1	3	11	13	7	0	4	2	4	3	2	4	2	3	2	3	1	3	5	3	4	2	3	1
266	1	21	1	3	10	13	8	0	4	3	3	5	2	4	4	2	2	3	4	2	2	3	2	5	2	5
267	1	20	1	3	13	11	9	0	5	5	4	3	4	5	2	4	3	4	1	2	5	5	5	2	1	1
268	1	19	1	3	10	14	5	0	4	2	4	3	2	4	2	3	2	2	4	2	5	5	4	2	2	2
269	1	20	1	3	10	12	8	1	3	3	4	4	3	4	3	3	2	2	2	2	4	2	3	2	2	4
270	1	20	1	3	8	8	12	1	4	4	5	4	3	5	1	2	2	1	2	2	4	4	2	1	2	2
271	1	19	1	3	6	9	10	0	5	5	5	3	2	4	2	3	2	4	3	3	5	5	5	3	3	2
272	1	21	1	3	10	13	8	1	5	4	5	5	3	4	2	3	3	3	3	4	5	4	3	2	3	2
273	1	18	1	3	12	11	7	0	4	4	4	2	2	3	4	4	4	4	5	5	1	1	2	4	4	4
274	0	18	1	1	6	11	7	0	3	4	4	2	3	2	5	5	4	3	3	3	1	2	1	5	5	5
275	1	25	2	4	4	15	10	0	5	3	3	4	3	5	1	4	1	1	1	1	4	4	3	3	3	2
276	0	20	1	1	2	13	7	0	4	4	3	3	2	4	4	4	4	3	3	3	4	3	4	2	2	2
277	1	25	2	4	8	17	8	0	5	4	3	3	1	2	3	4	5	3	3	3	3	3	3	3	3	3
278	0	21	1	1	10	7	14	0	4	5	5	3	3	4	1	4	1	1	1	1	5	4	5	2	1	1
279	0	25	2	2	6	15	10	0	4	4	4	4	4	4	3	4	3	4	4	3	4	2	4	2	2	3
280	1	21	1	3	6	13	8	0	5	5	5	3	4	4	4	5	4	5	5	5	3	3	3	2	2	2
281	1	23	2	4	6	9	14	0	4	4	4	4	5	5	2	5	2	2	4	3	5	5	5	2	2	2
282	0	24	2	2	12	7	17	0	5	4	4	3	3	5	1	5	1	4	4	4	5	3	4	2	4	2
283	0	20	1	1	4	17	3	0	4	3	3	4	2	3	2	4	2	4	4	4	4	2	4	2	3	3
284	1	25	2	4	6	16	9	0	4	3	3	3	4	4	1	3	1	1	1	1	5	3	4	3	1	2
285	1	24	2	4	20	9	15	1	5	4	5	5	3	5	1	4	1	5	5	5	4	3	4	1	1	4
286	0	25	2	2	8	13	12	0	4	4	3	3	5	4	5	2	5	4	3	4	5	4	4	1	1	1
287	1	21	1	3	4	9	12	0	5	4	4	3	2	4	2	4	3	3	3	3	5	4	4	2	1	2
288	1	18	1	3	4	14	4	0	4	4	4	4	3	4	2	3	2	3	2	2	5	3	4	2	1	2
289	0	23	2	2	18	10	13	1	5	5	5	3	3	4	2	4	3	4	5	4	4	3	3	2	2	2
290	1	25	2	4	10	13	12	0	5	5	5	3	3	4	2	5	5	5	3	3	4	3	3	3	2	2
291	0	23	2	2	20	10	13	1	5	3	4	5	5	4	5	5	5	4	4	5	3	2	4	2	2	1
292	1	23	2	4	2	13	10	0	4	4	4	2	3	3	2	4	5	5	2	2	4	2	4	3	2	2
293	1	24	2	4	4	11	13	0	5	4	4	4	3	5	2	4	2	3	3	4	4	4	5	3	3	3
294	1	25	2	4	3	17	8	0	4	3	3	3	2	4	4	4	4	2	4	2	4	3	2	2	2	3
295	0	25	2	2	10	7	18	0	5	4	5	4	4	4	2	5	2	3	3	3	4	4	4	3	3	3
296	0	25	2	2	2	13	12	0	5	5	5	4	2	3	5	4	5	5	4	3	4	4	5	2	2	2
297	0	24	2	2	16	9	15	1	5	4	4	2	3	2	3	5	4	4	4	4	5	4	4	2	2	2
298	1	24	2	4	4	16	8	0	4	4	4	3	2	5	2	4	2	4	4	4	5	4	4	2	3	1
299	1	23	2	4	2	8	15	0	4	3	3	5	2	2	3	4	2	3	5	2	5	5	5	2	5	2
300	1	22	2	4	6	16	6	0	4	2	3	2	2	3	3	4	3	4	2	4	4	2	2	4	2	3
301	1	22	2	4	2	15	7	0	4	1	2	2	1	1	2	4	3	2	2	2	5	4	4	3	3	3
302	0	22	2	2	4	14	8	0	5	4	3	4	2	4	2	4	3	4	4	4	5	4	4	2	4	2
303	0	20	1	1	6	13	7	0	4	4	4	3	2	3	4	4	4	4	3	3	5	5	4	3	3	2
304	0	18	1	1	6	12	6	0	4	3	4	3	2	3	2	2	1	2	2	2	4	4	3	2	2	2
